# Supplementary material for: The Anti-Inflammatory Effects of a Yin Zhi Huang Soup in an Experimental Autoimmune Prostatitis Rat Model
Source: Evid Based Complement Alternat Med. 2017 Dec 21;2017:7312938. doi: 10.1155/2017/7312938 (PMC5752995; doi:10.1155/2017/7312938)
Supplement: Supplementary Materials — Five original photos in Figure 5 and the description of their applications in the study. [file 7312938.f1.zip]

Archive with 24 entries (20 files):
- pathological model group/
- pathological model group/1.jpg
- pathological model group/2.jpg
- pathological model group/3.jpg
- pathological model group/4.jpg
- pathological model group/5.jpg
- Qianlietai group/
- Qianlietai group/1.jpg
- Qianlietai group/2.jpg
- Qianlietai group/3.jpg
- Qianlietai group/4.jpg
- Qianlietai group/5.jpg
- saline group/
- saline group/1.jpg
- saline group/2.jpg
- saline group/3.jpg
- saline group/4.jpg
- saline group/5.jpg
- Yin Zhi Huang Soup group/
- Yin Zhi Huang Soup group/1.jpg
- Yin Zhi Huang Soup group/2.jpg
- Yin Zhi Huang Soup group/3.jpg
- Yin Zhi Huang Soup group/4.jpg
- Yin Zhi Huang Soup group/5.jpg
